# Supplementary material for: FTO fuels diabetes-induced vascular endothelial dysfunction associated with inflammation by erasing m6A methylation of TNIP1
Source: J Clin Invest. 2023 Oct 2;133(19):e160517. doi: 10.1172/JCI160517 (PMC10541204; doi:10.1172/JCI160517)
Supplement: Supporting data values [file jci-133-160517-s232.xlsx]

## Sheet: Fig 1A
Relative level of m6A
Ctrl	DR
0.420824	0.637722
0.846178	0.518648
1.10855	0.482489
0.989912	0.519793
0.995634	0.562816
1.16886	0.474441
0.574052	0.311239
0.808708	0.328868
0.957386	0.381811
0.985505	0.353542
1.10025	0.320883
1.05771	0.234281
0.971643	0.429957
1.11347	0.494815
1.40125	0.475552
1.20399	0.514742
1.09245	0.371626
1.04735	0.38372
0.864862	0.310759
1.04074	0.304931
1.10397	0.386154
1.29933	0.402173
1.03833	0.269379
0.925145	0.260977
0.958607	0.247745
1.03474	0.327328
1.18026	0.288224
1.0193	0.333341
0.849541	0.287477
0.841426	0.2389

## Sheet: Fig 1C
Relative mRNA levels of m6A-related genes
METTL3		METTL14		FTO		ALKBH5		YTHDF1		YTHDF2		YTHDF3
Ctrl	DR	Ctrl	DR	Ctrl	DR	Ctrl	DR	Ctrl	DR	Ctrl	DR	Ctrl	DR
0.893	1.11868	1.06789	1.163	0.917624	1.06101	1.23346	0.954071	0.816327	1.28685	0.878754	1.34944	1.21548	1.2577
0.810989	0.84889	1.05564	1.00258	1.17772	1.96184	0.91052	1.21157	1.0607	0.99465	0.983939	0.942348	0.950719	0.93773
1.21185	1.01067	1.07552	0.861299	0.831906	1.60899	0.936093	0.824279	0.966267	1.34523	1.06431	1.35633	0.807978	1.08141
1.11586	0.698065	0.910993	1.19439	0.815011	2.10945	1.09743	0.987134	0.939904	1.16018	0.906956	0.696811	1.30139	0.983625
0.968296	0.902784	0.889949	0.969073	1.25774	1.79072	0.822498	1.04507	1.2168	0.805921	1.16604	1.53993	0.72444	1.27721
1.15603	1.1448	1.32371	0.943144	1.27331	1.09874	1.10483	1.02672	1.32846	0.811058	1.44783	1.06464	0.828693	1.35968
0.883709	1.19036	1.44018	1.0579	1.07404	1.40999	0.836128	0.952864	0.929267	1.13838	0.65619	1.19868	1.18744	1.12278
1.20571	0.829207	1.95635	0.986717	0.712312	2.1242	1.19732	0.80214	1.07258	1.40463	1.11775	0.9237	1.11129	0.643497
1.32675	1.25814	0.575844	1.33189	1.56348	1.68801	0.935797	1.04474	1.09528	1.64264	1.27192	1.28697	0.913993	1.17141
1.13136	1.11089	1.66835	1.2566	0.959217	1.32047	1.30651	0.95065	1.24445	0.721337	1.2343	1.19966	0.981254	1.16732

## Sheet: Fig 1D
Relative mRNA levels of m6A-related genes
METTL3		METTL14		FTO		ALKBH5		YTHDF1		YTHDF2		YTHDF3
Ctrl	DR	Ctrl	DR	Ctrl	DR	Ctrl	DR	Ctrl	DR	Ctrl	DR	Ctrl	DR
0.972117	0.942796	1.02937	0.929399	0.950606	1.27824	1.02503	0.99823	1.02227	1.0697	0.973648	0.965951	0.913189	1.0076
1.14128	0.972117	0.940507	0.973832	0.881387	1.14442	1.14562	1.05183	1.02568	1.19296	1.00444	0.989042	0.963721	1.27371
0.956329	0.983394	0.988643	0.921993	0.867544	1.20441	1.10542	1.07192	0.769572	1.16655	1.01983	1.23893	0.956502	1.06539
0.923728	1.04724	1.02513	0.82381	1.12165	1.4419	0.910451	1.31711	0.98299	1.27683	0.727785	1.24503	1.16597	1.22671
1.00655	1.26324	1.01634	0.834168	1.17882	1.49881	0.813479	0.664842	1.19949	1.09551	1.2743	1.38002	1.00062	1.20809
0.759361	1.20072	1.31574	0.823408	0.571036	1.31229	1.43283	1.02486	0.790386	1.02418	0.76781	1.59747	1.00668	1.20167
1.5122	1.32207	0.638446	0.736863	0.95146	1.44852	0.65978	1.49395	0.611495	1.54263	1.22956	1.54278	0.901761	0.882571
1.31674	1.07028	1.27568	1.2313	1.34396	1.2327	1.25812	1.22807	0.724513	1.40647	1.2401	0.705006	0.688376	1.16243
1.10888	1.0814	0.668928	1.19809	0.682405	1.15759	0.615118	1.46919	1.53723	0.895421	0.839389	0.833514	1.18567	0.976574
0.964019	0.807805	0.722237	0.781497	0.804077	1.6553	1.28775	0.919898	1.36667	1.41678	1.26488	1.07164	1.03851	0.738892

## Sheet: Fig 1E
Relative expression normalized to β-actin
Ctrl	DR
0.345319	2.55643
0.554987	2.74159
0.914534	2.53365
1.44235	2.61104
1.26634	1.63836
1.47647	1.94174

## Sheet: Fig 1F
Relative expression normalized to β-actin
Ctrl	DR
0.790215	1.69767
0.999856	1.73267
0.990591	1.76302
1.06964	1.95845
1.1247	2.05239
1.025	1.7388

## Sheet: Fig 1G
Normalized Evans Blue (μg/mg)
Vehicle	STZ
Vector	Vector	KD-Fto	OE-Fto
0.23	0.83	0.56	1.21
0.3	0.91	0.41	1.13
0.27	0.77	0.45	1.01
0.33	0.85	0.52	0.93

## Sheet: Fig 1H
Number of acellular capillaries / 10 fields
Vehicle	STZ
Vector	Vector	KD-Fto	OE-Fto
2	20	9	29
4	21	10	33
5	25	14	32
7	26	15	38

## Sheet: Fig 2E
Relative level of m6A
EC Ftofl/fl	EC Fto△/△
1.14085	2.80804
1.13931	4.12928
1.28344	2.64882
0.560468	2.77453
0.61798	4.16653
1.25795	2.92716

## Sheet: Fig 2F
Normalized Evans Blue (μg/mg)
Vehicle		STZ
Ftofl/fl	Fto△/△	Ftofl/fl	Fto△/△
0.28	0.25	0.81	0.52
0.19	0.34	0.7	0.56
0.33	0.27	0.83	0.39
0.26	0.24	0.84	0.51

## Sheet: Fig 2G
Number of acellular capillaries / 10 fields
Vehicle		STZ
Ftofl/fl	Fto△/△	Ftofl/fl	Fto△/△
4	3	32	8
3	2	29	13
5	4	36	12
4	4	33	10

[truncated: 60 more sheets: Fig 2H, Fig 2I, Fig 4A, Fig 4B, Fig 4C, Fig 4D, Fig 4E, Fig 4F, Fig 5A, Fig 5B, Fig 5C, Fig 5D, Fig 6A, Fig 6B, Fig 6C, Fig 6D, Fig 6E, Fig 7A, Fig 7B, Fig 7C …]
